# Supplementary material for: When the cardiac magnetic resonance rescues the surgeon: an unusual clinical case of a right atrial myxoma and a post-operative pseudomass
Source: Eur Heart J Case Rep. 2024 Jan 17;8(1):ytae022. doi: 10.1093/ehjcr/ytae022 (PMC10810044; doi:10.1093/ehjcr/ytae022)
Supplement: ytae022_Supplementary_Data [file ytae022_supplementary_data.zip]

Archive with 6 entries (6 files):
- Supplementaryvideo_1.mp4
- Supplementaryvideo_3.mp4
- Supplementaryvideo_4.mp4
- mixoma_video_semsetas.mp4
- Supplementary materials.docx
- Supplementary_video2.mp4
